# Supplementary material for: Electrochemical Bottom-Up Synthesis of Chiral Carbon Dots from L-Proline and Their Application as Nano-Organocatalysts in a Stereoselective Aldol Reaction
Source: Molecules. 2022 Aug 12;27(16):5150. doi: 10.3390/molecules27165150 (PMC9414281; doi:10.3390/molecules27165150)
Supplement: Supplementary file 1 [file molecules-27-05150-s001.zip]

Archive with 1 entries (1 files):
- molecules-1863106-supplementary.pdf
